# Supplementary material for: Comprehensive Evaluation of the Toxicity and Biosafety of Plasma Polymerized Nanoparticles
Source: Nanomaterials (Basel). 2021 Apr 29;11(5):1176. doi: 10.3390/nano11051176 (PMC8145910; doi:10.3390/nano11051176)
Supplement: Supplementary file 1 [file nanomaterials-11-01176-s001.zip]

Archive with 1 entries (1 files):
- nanomaterials-1165518-supplementary.pdf
